# Supplementary material for: Accuracy of a deep convolutional neural network in the detection of myopic macular diseases using swept-source optical coherence tomography
Source: PLoS One. 2020 Apr 16;15(4):e0227240. doi: 10.1371/journal.pone.0227240 (PMC7161961; doi:10.1371/journal.pone.0227240)
Supplement: S1 File — (ZIP) [file pone.0227240.s001.zip]

Archive with 61 entries (52 files):
- Supplemental_file1/code/
- Supplemental_file1/code/.DS_Store
- Supplemental_file1/code/trial1/
- Supplemental_file1/code/trial1/auc_analysis.py
- Supplemental_file1/code/trial1/data_augment.py
- Supplemental_file1/code/trial1/k_fold_split.py
- Supplemental_file1/code/trial1/learning.py
- Supplemental_file1/code/trial1/pic_category.py
- Supplemental_file1/code/trial1/training_data.py
- Supplemental_file1/code/trial1/utils.py
- Supplemental_file1/code/trial1/validation_data.py
- Supplemental_file1/code/trial2/
- Supplemental_file1/code/trial2/auc_analysis.py
- Supplemental_file1/code/trial2/data_augment.py
- Supplemental_file1/code/trial2/k_fold_split.py
- Supplemental_file1/code/trial2/learning.py
- Supplemental_file1/code/trial2/pic_category.py
- Supplemental_file1/code/trial2/training_data.py
- Supplemental_file1/code/trial2/utils.py
- Supplemental_file1/code/trial2/validation_data.py
- Supplemental_file1/code/trial3/
- Supplemental_file1/code/trial3/auc_analysis.py
- Supplemental_file1/code/trial3/data_augment.py
- Supplemental_file1/code/trial3/k_fold_split.py
- Supplemental_file1/code/trial3/learning.py
- Supplemental_file1/code/trial3/pic_category.py
- Supplemental_file1/code/trial3/training_data.py
- Supplemental_file1/code/trial3/utils.py
- Supplemental_file1/code/trial3/validation_data.py
- Supplemental_file1/desktop.ini
- Supplemental_file1/MACOSX/
- Supplemental_file1/MACOSX/._code
- Supplemental_file1/MACOSX/code/
- Supplemental_file1/MACOSX/code/._.DS_Store
- Supplemental_file1/MACOSX/code/trial1/
- Supplemental_file1/MACOSX/code/trial1/._auc_analysis.py
- Supplemental_file1/MACOSX/code/trial1/._data_augment.py
- Supplemental_file1/MACOSX/code/trial1/._k_fold_split.py
- Supplemental_file1/MACOSX/code/trial1/._learning.py
- Supplemental_file1/MACOSX/code/trial1/._pic_category.py
- Supplemental_file1/MACOSX/code/trial1/._training_data.py
- Supplemental_file1/MACOSX/code/trial1/._utils.py
- Supplemental_file1/MACOSX/code/trial1/._validation_data.py
- Supplemental_file1/MACOSX/code/trial2/
- Supplemental_file1/MACOSX/code/trial2/._auc_analysis.py
- Supplemental_file1/MACOSX/code/trial2/._data_augment.py
- Supplemental_file1/MACOSX/code/trial2/._k_fold_split.py
- Supplemental_file1/MACOSX/code/trial2/._learning.py
- Supplemental_file1/MACOSX/code/trial2/._pic_category.py
- Supplemental_file1/MACOSX/code/trial2/._training_data.py
- Supplemental_file1/MACOSX/code/trial2/._utils.py
- Supplemental_file1/MACOSX/code/trial2/._validation_data.py
- Supplemental_file1/MACOSX/code/trial3/
- Supplemental_file1/MACOSX/code/trial3/._auc_analysis.py
- Supplemental_file1/MACOSX/code/trial3/._data_augment.py
- Supplemental_file1/MACOSX/code/trial3/._k_fold_split.py
- Supplemental_file1/MACOSX/code/trial3/._learning.py
- Supplemental_file1/MACOSX/code/trial3/._pic_category.py
- Supplemental_file1/MACOSX/code/trial3/._training_data.py
- Supplemental_file1/MACOSX/code/trial3/._utils.py
- Supplemental_file1/MACOSX/code/trial3/._validation_data.py
