# Supplementary material for: Accuracy of a deep convolutional neural network in the detection of myopic macular diseases using swept-source optical coherence tomography
Source: PLoS One. 2020 Apr 16;15(4):e0227240. doi: 10.1371/journal.pone.0227240 (PMC7161961; doi:10.1371/journal.pone.0227240)
Supplement: S1 File — (ZIP) [file pone.0227240.s001.zip › Supplemental_file1/code/trial1/learning.py]

#! env python
# -*- coding: utf-8 -*-

import os
from utils import folder_create
# VGG16のネットワーク系
from keras.models import Sequential, Model
from keras.layers import Input, Dense, Dropout, Activation, Flatten
from keras.layers.normalization import BatchNormalization
from keras.layers.convolutional import Conv2D, MaxPooling2D
# VGG 16
from keras.applications.vgg16 import VGG16
from keras.applications.vgg19 import VGG19
from keras.applications.inception_resnet_v2 import InceptionResNetV2
from keras.applications.xception import Xception
from keras.applications.inception_v3 import InceptionV3
from keras.applications.densenet import DenseNet201,DenseNet169,DenseNet121
from keras.applications.resnet50 import ResNet50
# plot用に
import matplotlib.pyplot as plt
# main関数
from keras.callbacks import ModelCheckpoint,ReduceLROnPlateau,EarlyStopping
from training_data import Training
from utils import fpath_tag_making
# regression用に

# Projects.learning
# Date: 2018/04/01
# Filename: learning
# To change this template, choose Tools | Templates
# and open the template in the editor.
__author__ = 'masuo'
__date__ = "2018/04/01"


# modelを定義するクラス
class Models(object):
    # InceptionResNetV2
    # Xception
    # InceptionV3
    # DenseNet201
    # ResNet50

    def __init__(self, size, classes,pic_mode):
        self.ch = 3
        self.size = size
        self.w = self.size[0]
        self.h = self.size[1]
        self.classes = classes
        self.pic_mode = pic_mode

    def inception_resnet2(self):
        input_tensor = Input(shape = (self.h,self.w,self.ch))
        design_model = InceptionResNetV2(include_top=False, weights='imagenet', input_tensor=input_tensor)
        # FC層を構築
        top_model = Sequential()
        top_model.add(Flatten(input_shape=design_model.output_shape[1:]))
        top_model.add(Dense(256, activation='relu'))
        top_model.add(Dropout(0.5))
        if(self.pic_mode != 2): top_model.add(Dense(self.classes, activation='softmax'))
        else: top_model.add(Dense(self.classes, activation='relu'))
        # VGG16とFCを接続
        model = Model(input=design_model.input, output=top_model(design_model.output))
        return model

    def xception(self):
        input_tensor = Input(shape = (self.h,self.w,self.ch))
        design_model = Xception(include_top=False, weights='imagenet', input_tensor=input_tensor)
        # FC層を構築
        top_model = Sequential()
        top_model.add(Flatten(input_shape=design_model.output_shape[1:]))
        top_model.add(Dense(256, activation='relu'))
        top_model.add(Dropout(0.5))
        if(self.pic_mode != 2): top_model.add(Dense(self.classes, activation='softmax'))
        else: top_model.add(Dense(self.classes, activation='relu'))
        # VGG16とFCを接続
        model = Model(input=design_model.input, output=top_model(design_model.output))
        return model

    def inception3(self):
        input_tensor = Input(shape = (self.h,self.w,self.ch))
        design_model = InceptionV3(include_top=False, weights='imagenet', input_tensor=input_tensor)
        # FC層を構築
        top_model = Sequential()
        top_model.add(Flatten(input_shape=design_model.output_shape[1:]))
        top_model.add(Dense(256, activation='relu'))
        top_model.add(Dropout(0.5))
        if(self.pic_mode != 2): top_model.add(Dense(self.classes, activation='softmax'))
        else: top_model.add(Dense(self.classes, activation='relu'))
        # VGG16とFCを接続
        model = Model(input=design_model.input, output=top_model(design_model.output))
        return model

    def dense121(self):
        input_tensor = Input(shape = (self.h,self.w,self.ch))
        design_model = DenseNet121(include_top=False, weights='imagenet', input_tensor=input_tensor)
        # FC層を構築
        top_model = Sequential()
        top_model.add(Flatten(input_shape=design_model.output_shape[1:]))
        top_model.add(Dense(256, activation='relu'))
        top_model.add(Dropout(0.5))
        if(self.pic_mode != 2): top_model.add(Dense(self.classes, activation='softmax'))
        else: top_model.add(Dense(self.classes, activation='relu'))
        # VGG16とFCを接続
        model = Model(input=design_model.input, output=top_model(design_model.output))
        return model

    def dense169(self):
        input_tensor = Input(shape = (self.h,self.w,self.ch))
        design_model = DenseNet169(include_top=False, weights='imagenet', input_tensor=input_tensor)
        # FC層を構築
        top_model = Sequential()
        top_model.add(Flatten(input_shape=design_model.output_shape[1:]))
        top_model.add(Dense(256, activation='relu'))
        top_model.add(Dropout(0.5))
        if(self.pic_mode != 2): top_model.add(Dense(self.classes, activation='softmax'))
        else: top_model.add(Dense(self.classes, activation='relu'))
        # VGG16とFCを接続
        model = Model(input=design_model.input, output=top_model(design_model.output))
        return model

    def dense201(self):
        input_tensor = Input(shape = (self.h,self.w,self.ch))
        design_model = DenseNet201(include_top=False, weights='imagenet', input_tensor=input_tensor)
        # FC層を構築
        top_model = Sequential()
        top_model.add(Flatten(input_shape=design_model.output_shape[1:]))
        top_model.add(Dense(256, activation='relu'))
        top_model.add(Dropout(0.5))
        if(self.pic_mode != 2): top_model.add(Dense(self.classes, activation='softmax'))
        else: top_model.add(Dense(self.classes, activation='relu'))
        # VGG16とFCを接続
        model = Model(input=design_model.input, output=top_model(design_model.output))
        return model

    def resnet50(self):
        input_tensor = Input(shape = (self.h,self.w,self.ch))
        design_model = ResNet50(include_top=False, weights='imagenet', input_tensor=input_tensor)
        # FC層を構築
        top_model = Sequential()
        top_model.add(Flatten(input_shape=design_model.output_shape[1:]))
        top_model.add(Dense(256, activation='relu'))
        top_model.add(Dropout(0.5))
        if(self.pic_mode != 2): top_model.add(Dense(self.classes, activation='softmax'))
        else: top_model.add(Dense(self.classes, activation='relu'))
        # VGG16とFCを接続
        model = Model(input=design_model.input, output=top_model(design_model.output))
        return model

    def vgg19(self):
        input_tensor = Input(shape = (self.h,self.w,self.ch))
        design_model = VGG19(include_top=False, weights='imagenet', input_tensor=input_tensor)
        # FC層を構築
        top_model = Sequential()
        top_model.add(Flatten(input_shape=design_model.output_shape[1:]))
        top_model.add(Dense(256, activation='relu'))
        top_model.add(Dropout(0.5))
        if(self.pic_mode != 2): top_model.add(Dense(self.classes, activation='softmax'))
        else: top_model.add(Dense(self.classes, activation='relu'))
        # VGG16とFCを接続
        model = Model(input=design_model.input, output=top_model(design_model.output))
        return model


    # VGG16(初期値Imagenet、非固定版)
    def vgg16(self):
        input_tensor = Input(shape = (self.h,self.w,self.ch))
        vgg16_model = VGG16(include_top=False, weights='imagenet', input_tensor=input_tensor)
        # FC層を構築
        top_model = Sequential()
        top_model.add(Flatten(input_shape=vgg16_model.output_shape[1:]))
        top_model.add(Dense(256, activation='relu'))
        top_model.add(Dropout(0.5))
        if(self.pic_mode != 2): top_model.add(Dense(self.classes, activation='softmax'))
        else: top_model.add(Dense(self.classes, activation='relu'))
        # VGG16とFCを接続
        model = Model(input=vgg16_model.input, output=top_model(vgg16_model.output))
        return model

    # VGG16の構造に適宜batch normalizationをさしはさんだもの
    def vgg_model(self):
        model = Sequential()
        model.add(Conv2D(64, (3, 3), padding='valid', input_shape=(self.h, self.w, self.ch)))
        model.add(Activation('relu'))
        model.add(Conv2D(64, (3, 3)))
        model.add(Activation('relu'))
        model.add(BatchNormalization())
        model.add(MaxPooling2D((2,2), strides=(2,2)))
        model.add(Dropout(0.30))

        model.add(Conv2D(128, (3, 3)))
        model.add(Activation('relu'))
        model.add(Conv2D(128, (3, 3)))
        model.add(Activation('relu'))
        model.add(BatchNormalization())
        model.add(MaxPooling2D((2,2), strides=(2,2)))
        model.add(Dropout(0.30))

        model.add(Conv2D(256, (3, 3)))
        model.add(Activation('relu'))
        model.add(Conv2D(256, (3, 3)))
        model.add(Activation('relu'))
        model.add(Conv2D(256, (3, 3)))
        model.add(Activation('relu'))
        model.add(BatchNormalization())
        model.add(MaxPooling2D((2,2), strides=(2,2)))
        model.add(Dropout(0.30))

        model.add(Conv2D(512, (3, 3)))
        model.add(Activation('relu'))
        model.add(Conv2D(512, (3, 3)))
        model.add(Activation('relu'))
        model.add(Conv2D(512, (3, 3)))
        model.add(Activation('relu'))
        model.add(BatchNormalization())
        model.add(MaxPooling2D((2,2), strides=(2,2)))
        model.add(Dropout(0.30))

        model.add(Flatten())
        model.add(Dense(512))
        model.add(Activation('relu'))
        model.add(Dropout(0.70))
        model.add(Dense(512))
        model.add(Activation('relu'))
        #model.add(BatchNormalization())
        model.add(Dropout(0.70))
        model.add(Dense(self.classes))
        if(self.pic_mode != 2): top_model.add(Dense(self.classes, activation='softmax'))
        else: top_model.add(Dense(self.classes, activation='relu'))
        return model

    # laptopでも使用できる3層ネットワーク
    # inputなどが正しいか評価するときに使用
    def test_model(self):
        model = Sequential()
        model.add(Conv2D(32, (3, 3), padding='valid', input_shape=(self.h, self.w, self.ch)))
        model.add(Activation('relu'))
        model.add(MaxPooling2D(pool_size=(2,2)))
        model.add(Dropout(0.25))
        model.add(Conv2D(64, (3, 3), padding='valid'))
        model.add(Activation('relu'))
        model.add(Conv2D(64, (3, 3), padding='valid'))
        model.add(MaxPooling2D(pool_size=(2,2)))
        model.add(Dropout(0.25))
        model.add(Flatten())
        model.add(Dense(512))
        model.add(Activation('relu'))
        model.add(Dropout(0.5))
        model.add(Dense(self.classes))
        if(self.pic_mode != 2): model.add(Activation('softmax'))
        else: model.add(Activation('relu'))
        return model

    # Trainingのクラスをスーパークラスとして、サブクラスである学習クラスを作成。
class Learning(Training):

    def __init__(self, source_folder,dataset_folder, train_root,idx,pic_mode,train_num_mode_dic,size,classes,
                 rotation_range, width_shift_range, height_shift_range, shear_range, zoom_range,BATCH_SIZE,
                 model_folder, model, X_val,y_val, epochs):
        super().__init__(source_folder,dataset_folder, train_root,idx,pic_mode,train_num_mode_dic,size,classes,
                 rotation_range, width_shift_range, height_shift_range, shear_range, zoom_range,BATCH_SIZE)
        self.model_folder = model_folder
        self.model = model
        self.pic_mode = pic_mode
        self.X_val = X_val
        self.y_val = y_val
        self.epochs = epochs
        self.batch_size = BATCH_SIZE

    def balance_making(self):
        balance_list = []
        num = 0
        for i in range(self.classes):
            cnt = 0
            des = [1 if idx == i else 0 for idx in range(self.classes)]
            for idx in range(len(self.y_val)):
                if (list(self.y_val[idx])) == des:
                    cnt += 1
                    num += 1
            balance_list.append(cnt)
        dic = {}
        for i in range(self.classes):
            ans = num / (self.classes * balance_list[i])
            dic[i] = ans
        print(dic)
        return dic

    def learning_model(self):
        # modelフォルダを作成
        folder_create(self.model_folder)
        model_file = "weights_" + str(self.idx) + "." + "hdf5"
        # val_lossが最小になったときのみmodelを保存
        mc_cb = ModelCheckpoint(os.path.join(self.model_folder, model_file),
                                    monitor='val_loss', verbose=1, save_best_only=True,mode='min')
        # 学習が停滞したとき、学習率を0.2倍に
        rl_cb = ReduceLROnPlateau(monitor='loss', factor=0.2, patience=5, verbose=1, mode='auto',
                                  epsilon=0.0001, cooldown=0, min_lr=0)
        # 学習が進まなくなったら、強制的に学習終了
        es_cb = EarlyStopping(monitor='loss', min_delta=0, patience=20, verbose=1, mode='auto')

        # fpath_list,tag_listを作成する
        fpath_list, tag_array = fpath_tag_making(self.train_root, self.classes)
        # balance = Learning.balance_making(self)
        # 実際に学習⇒historyを作成
        history = self.model.fit_generator(Learning.datagen(self,fpath_list = fpath_list,tag_array = tag_array),
                                  int(len(fpath_list) / self.batch_size),
                                  epochs=self.epochs,
                                  # class_weight = balance,
                                  validation_data=(self.X_val, self.y_val),
                                  callbacks=[mc_cb, rl_cb, es_cb],
                                  workers=3,
                                  verbose=1)
        return history


def plot_hist(history,history_folder,idx):
    # historyオブジェクト（model.fit_generatorから生まれる）の属性として
    # .history["acc"]や.history["val_acc"]がある。
    # 元々のmovie名からタイトルを決定する
    folder_create(history_folder)
    history_file = "history" + "_" + str(idx) + "." + "jpg"
    fig, (axL, axR) = plt.subplots(ncols=2, figsize=(10, 4))
    L_title = "Accuracy_vs_Epoch"
    axL.plot(history.history['acc'])
    axL.plot(history.history['val_acc'])
    # grid表示（格子を表示する）
    axL.grid(True)
    axL.set_title(L_title)
    axL.set_ylabel('accuracy')
    axL.set_xlabel('epoch')
    # 凡例をtrainとtestとする。(plotした順番に並べる)
    axL.legend(['train', 'test'], loc='upper left')
    # summarize history for loss
    R_title = "Loss_vs_Epoch"
    axR.plot(history.history['loss'])
    axR.plot(history.history['val_loss'])
    axR.grid(True)
    axR.set_title(R_title)
    axR.set_ylabel('loss')
    axR.set_xlabel('epoch')
    axR.legend(['train', 'test'], loc='upper left')

    fig.savefig(os.path.join(history_folder, history_file))
    plt.clf()
    return
