# Supplementary material for: Accuracy of a deep convolutional neural network in the detection of myopic macular diseases using swept-source optical coherence tomography
Source: PLoS One. 2020 Apr 16;15(4):e0227240. doi: 10.1371/journal.pone.0227240 (PMC7161961; doi:10.1371/journal.pone.0227240)
Supplement: S1 File — (ZIP) [file pone.0227240.s001.zip › Supplemental_file1/code/trial1/pic_category.py]

#! env python
# -*- coding: utf-8 -*-

import os
import sys
# GPU使用量の調整
import tensorflow as tf
from keras.backend.tensorflow_backend import set_session
from keras.backend import tensorflow_backend
from keras.backend import clear_session
# folder関連
from utils import folder_create, folder_delete,folder_clean
# 分割
from k_fold_split import Split
# 評価用データ
from validation_data import Validation
# モデルコンパイル
from keras.optimizers import Adam,SGD
from learning import Models
from utils import model_compile
# 学習用データ
from training_data import Training
from learning import Learning, plot_hist
# 評価
from utils import model_load
from auc_analysis import AnalysisBinary,AnalysisMulti
# まとめ
from auc_analysis import summary_analysis, cross_making,miss_summarize
# Projects.main
# Date: 2018/04/01
# Filename: main
# To change this template, choose Tools | Templates
# and open the template in the editor.
__author__ = 'masuo'
__date__ = "2018/04/01"


# train/00_normal/画像ファイル)
# train/01_Gla/(画像ファイル)

# k_fold_split
# 分割に関わるクラス

# valitation_data.Validation
# 評価用データを作成および読みこみ

# training_data.Training
# 訓練用データを作成およびデータ拡張後の読みこみ

# learning.Learning
# learning.plot_hist
# modelの定義およびコンパイル、学習、保存、学習経過のプロット

# result_analysis.AnalysisBinary
# result_analysis.AnalysisMulti
# result_analysis.summary_analysis
# result_analysis.cross_making
# 結果の分析

# utils
# その他雑多なパーツ

def main():
    # 作業ディレクトリを自身のファイルのディレクトリに変更
    os.chdir(os.path.dirname(os.path.abspath(sys.argv[0])))
    # GPUに過負荷がかかると実行できなくなる。∴余力を持たしておく必要がある。
    # 50％のみを使用することとする
    config = tf.ConfigProto()
    #config.gpu_options.per_process_gpu_memory_fraction = 0.8
    config.gpu_options.allow_growth = True
    set_session(tf.Session(config=config))

    # k-Foldの分割数を指定
    k = 5

    # 0なら2値分類
    # 1なら多クラス分類
    # 2なら回帰(imgフォルダに適当な名前("_"禁止)で1フォルダだけ作成し、その中にすべての画像を入れる)
    #           画像のファイル名は"{ターゲット}_{元々のファイル名}"に修正しておく
    pic_mode = 0

    # batch_sizeを指定
    batch_size = 32
    # data拡張の際の変数を指定
    rotation_range = 2
    width_shift_range = 0.01
    height_shift_range = 0.01
    shear_range = 0
    zoom_range = 0.1
    # 統計解析の信頼区間を指定
    alpha = 0.95
    # 各種フォルダ名指定
    img_root = "img"
    dataset_folder = "dataset"
    train_root = "train"
    test_root = "test"
    output_folder_list = ["VGG16","VGG19","DenseNet121","DenseNet169","DenseNet201","InceptionResNetV2","InceptionV3","ResNet50","Xception"]
    #output_folder_list = ["VGG16"]
    # desktop.iniの削除
    folder_clean(img_root)
    # 分類数を調べる。
    classes = len(os.listdir(img_root))
    # ここで、データ拡張の方法を指定。
    folder_list = os.listdir(img_root)
    train_num_mode_dic = {}
    for i,folder in enumerate(folder_list):
        train_num_mode_dic[folder] = [3,1]
    # sizeの指定
    size = [256,256]
    # 分割
    split = Split(k, img_root, dataset_folder)
    split.k_fold_split_unique()
    # 分割ごとに
    for idx in range(k):
            # 評価用データについて
        validation = Validation(size, img_root, test_root, dataset_folder, classes, pic_mode, idx)
        validation.pic_df_test()
        # 画像のデータ、タグ、パスの出力
        X_val,y_val,W_val = validation.pic_gen_data()
        print("validation making finished")

        training = Training(img_root, dataset_folder, train_root, idx, pic_mode, train_num_mode_dic, size, classes,
                            rotation_range, width_shift_range, height_shift_range, shear_range, zoom_range,
                            batch_size)
            # 訓練画像の出力
        training.pic_df_training()
        print("Training making finished")
            # model定義
            # modelの関係をLearningクラスのコンストラクタで使うから先に、ここで定義

        for out_i,output_folder in enumerate(output_folder_list):
            folder_create(output_folder)
            history_folder = os.path.join(output_folder,"history")
            model_folder = os.path.join(output_folder,"model")
            miss_folder = os.path.join(output_folder,"miss")
            roc_folder = os.path.join(output_folder,"roc")
            result_file = os.path.join(output_folder,"result.csv")
            summary_file = os.path.join(output_folder,"summary.csv")
            cross_file = os.path.join(output_folder,"cross.csv")
            miss_file = os.path.join(output_folder,"miss_summary.csv")
            # "VGG19","DenseNet121","DenseNet169","DenseNet201","InceptionResNetV2"
            # "InceptionV3","ResNet50","Xception"
            model_ch = Models(size,classes,pic_mode)
            if out_i == 0:
                model = model_ch.vgg16()
            elif out_i == 1:
                model = model_ch.vgg19()
            elif out_i == 2:
                model = model_ch.dense121()
            elif out_i == 3:
                model = model_ch.dense169()
            elif out_i == 4:
                model = model_ch.dense201()
            elif out_i == 5:
                model = model_ch.inception_resnet2()
            elif out_i == 6:
                model = model_ch.inception3()
            elif out_i == 7:
                model = model_ch.resnet50()
            elif out_i == 8:
                model = model_ch.xception()
            
            # optimizerはSGD
            if(pic_mode != 2): optimizer = SGD(lr= 0.0001,decay=1e-6, momentum=0.9, nesterov=True)# Adam(lr = 0.0005)
            else: optimizer = SGD(lr= 0.0001,decay=1e-6, momentum=0.9, nesterov=True)
            # lossは画像解析のモードによる。
            if pic_mode == 0:
                loss = "binary_crossentropy"
            elif pic_mode == 1:
                loss = "categorical_crossentropy"
            elif pic_mode == 2:
                loss = "mean_squared_error"
                # modelをcompileする。
            model_compile(model,loss, optimizer)
            epochs = 10
            print("model compile finish")
            learning = Learning(img_root,dataset_folder, train_root,idx,pic_mode,train_num_mode_dic,size,classes,
                        rotation_range, width_shift_range, height_shift_range, shear_range, zoom_range,batch_size,
                        model_folder, model, X_val,y_val, epochs)
                    # 訓練実行
            history = learning.learning_model()
            plot_hist(history, history_folder, idx)
            print("Learning finished")
            model_load(model, model_folder, idx)
            if pic_mode == 0:
                analysis = AnalysisBinary(train_root, test_root, miss_folder, model_folder, roc_folder,result_file,
                        model,X_val,y_val,W_val,idx)
            elif pic_mode == 1:
                analysis = AnalysisMulti(train_root, test_root, miss_folder, model_folder,result_file,
                    model,X_val,y_val,W_val,idx)
            elif pic_mode == 2:
                analysis = AnalysisMulti(train_root, test_root, miss_folder, model_folder,result_file,
                    model,X_val,y_val,W_val,idx)
            analysis.result_csv()
            print("Analysis finished")
            clear_session()
            tensorflow_backend.clear_session()
            # 訓練用フォルダおよびテスト用フォルダを削除する。
        folder_delete(train_root)
        folder_delete(test_root)
        print("Next split")
    print("start Summary Analysis")
    for output_folder in output_folder_list:
        miss_folder = os.path.join(output_folder, "miss")
        result_file = os.path.join(output_folder, "result.csv")
        summary_file = os.path.join(output_folder, "summary.csv")
        cross_file = os.path.join(output_folder, "cross.csv")
        miss_file = os.path.join(output_folder, "miss_summary.csv")

        if pic_mode == 0:
            summary_analysis(result_file, summary_file, img_root, alpha)
        cross_making(miss_folder, k, cross_file)
        miss_summarize(miss_folder, k, miss_file)

    return


if __name__ == '__main__':
    main()
