# Supplementary material for: Accuracy of a deep convolutional neural network in the detection of myopic macular diseases using swept-source optical coherence tomography
Source: PLoS One. 2020 Apr 16;15(4):e0227240. doi: 10.1371/journal.pone.0227240 (PMC7161961; doi:10.1371/journal.pone.0227240)
Supplement: S1 File — (ZIP) [file pone.0227240.s001.zip › Supplemental_file1/code/trial1/validation_data.py]

#! env python
# -*- coding: utf-8 -*-

import os
import sys
import pandas as pd
import shutil
import numpy as np
import cv2
import random
from keras.utils import np_utils
from utils import folder_create,fpath_tag_making,read_img

# program.validation_data
# Date: 2018/05/21
# Filename: validation_data 
# To change this template, choose Tools | Templates
# and open the template in the editor.
__author__ = 'masuo'
__date__ = "2018/05/21"


# 評価用データの作成および読み込みのクラス
class Validation(object):
    def __init__(self,size, source_folder, test_root,dataset_folder,classes,pic_mode, idx):
        self.source_folder = source_folder
        self.test_root = test_root
        self.dataset_folder = dataset_folder
        self.idx = idx
        self.pic_mode = pic_mode
        self.classes = classes
        self.size = size
        self.h = self.size[0]
        self.w = self.size[1]
        self.random_seed = 1

    # 評価用データの画像を出力（画像解析用、カテゴリー分類）
    def pic_df_test(self):
        df_test = pd.read_csv(os.path.join(self.dataset_folder, "test" + "_" + str(self.idx) + "." + "csv"), encoding="utf-8")
        columns = df_test.columns
        # test作成
        folder_create(self.test_root)
        for column in columns:
            # test/00_Normal作成
            test_folder = os.path.join(self.test_root,column)
            folder_create(test_folder)
            test_list = df_test[column].dropna()
            for test_file in test_list:
                # img/ 00_normal/ filename
                img_path = os.path.join(self.source_folder,column,test_file)
                # test/00_normal/filename
                new_path = os.path.join(test_folder, test_file)
                shutil.copy(img_path, new_path)
        return


    # 評価用データ生成（画像からtest/00_normal/画像となっている想定）
    def pic_gen_data(self):
        fpath_list, tag_array = fpath_tag_making(self.test_root, self.classes)
        X_val = []
        y_val = []
        for fpath in fpath_list:
            X = read_img(fpath, self.h, self.w)
            X_val.append(X)
            if(self.pic_mode == 2): y_val.append(float(fpath.split("\\")[-1].split("_")[0])/100)
        # 全てを再度array化する
        X_val = np.array(X_val)
        if(self.pic_mode == 2): y_val = np.array(y_val)
            # class数がいくつか
        print("%d classes" % self.classes)
        # validation dataがいくつか。
        print("test_data = %d" % (len(X_val)))
        # validationのデータとlabel、ファイルパス
        if(self.pic_mode != 2): return (X_val, tag_array, fpath_list)
        else: return (X_val, y_val, fpath_list)
